# Supplementary material for: Early fate of exogenous promoters in E. coli
Source: Nucleic Acids Res. 2020 Jan 21;48(5):2348–56. doi: 10.1093/nar/gkz1196 (PMC7049719; doi:10.1093/nar/gkz1196)
Supplement: gkz1196_Supplemental_Files [file gkz1196_supplemental_files.zip]

Archive with 3 entries (3 files):
- Cefipra_Paper_SI_wmethods.pdf
- SF1_Suppl_ListColoniesNew.xlsx
- SF2Cloned_Transposon_insert.fa.gz
