# Supplementary material for: Early fate of exogenous promoters in E. coli
Source: Nucleic Acids Res. 2020 Jan 21;48(5):2348–56. doi: 10.1093/nar/gkz1196 (PMC7049719; doi:10.1093/nar/gkz1196)
Supplement: gkz1196_Supplemental_Files [file gkz1196_supplemental_files.zip › SF1_Suppl_ListColoniesNew.xlsx]

## Sheet: Sheet1
Strains From Population	FACS round	Colony number	Coordinate Position in Kb ( Multiple insertions are marked in *)	Flow Cytometry Measurements	Plate reader Measurements	Avg PC Glu (YFP/OD600 A.U) 37deg (n=3)	Avg PC Glucaa (YFP/OD600 A.U) 37deg (n=3)	Avg GR (Db/hr) Glu at 37	Avg GR (Db/hr) Glucaa at 37	Mean (Log) FACS	CV(Log) FACS
RLR1V 1L1 ( FACS2)	FACS2	1	1217	Y	Y	11485.2	21770.2	0.939792	1.60927	4.91977	0.02777
RLR1V 1L1 ( FACS2)	FACS2	2	448	Y	Y	11926.3	32068.1	0.890459	1.63619	4.99716	0.020354
RLR1V 1L1 ( FACS2)	FACS2	3	451	Y	Y	12508.9	31236.9	0.904447	1.65346	4.81816	0.016347
R1L1R2 V2L2(FACS3)	FACS3	4	N	Y	Y	8620.91	4851.7	0.917374	1.61095	4.85082	0.020041
RLR1V 1L1 ( FACS2)	FACS2	5	2192	Y	Y	9966.12	19219	0.970347	1.56101	4.16046	0.080752
RLR1V 1L1 ( FACS2)	FACS2	6	N	Y	Y	8302.63	4870.74	0.946427	1.5878	4.81241	0.023453
RLR1V 1L1 ( FACS2)	FACS2	7	N	Y	Y	8490.66	4303.08	0.946773	1.60914	4.71253	0.026154
R1L1R2 V2L2(FACS3)	FACS3	8	N	Y	Y	8640.84	4427.57	0.911581	1.59196	5.08009	0.01415
R1L1R2 V2L2(FACS3)	FACS3	9	N	Y	Y	12165.8	5532.87	0.912365	1.503	4.77007	0.017746
R1L1R2 V2L2(FACS3)	FACS3	10	N	Y	Y	8218.13	4362.89	0.968219	1.63559	4.96247	0.015692
R1L1R2 V2L2(FACS3)	FACS3	11	N	Y	Y	11865.8	5650.77	0.963634	1.6305	4.64233	0.020597
RLR1V 1L1 ( FACS2)	FACS2	12	4445	Y	Y	13149.2	27232	0.942517	1.53195	4.76404	0.025711
RLR1V 1L1 ( FACS2)	FACS2	13	N	Y	Y	8301.94	4389.35	0.948619	1.64007	4.66852	0.024565
R1L1R2 V2L2(FACS3)	FACS3	14	N	Y	Y	12790.8	5901.98	0.924452	1.63552	5.00804	0.031757
RLR1V 1L1 ( FACS2)	FACS2	15	2656/4536*	Y	Y	17185	22730.7	0.733961	1.38501	4.77975	0.028023
R1L1R2 V2L2(FACS3)	FACS3	16	N	Y	Y	8669.85	4474.44	0.894261	1.64393	5.29991	0.018295
RLR1V 1L1 ( FACS2)	FACS2	17	2192/1583*	Y	Y	9143.86	17391.8	0.999618	1.53825	5.05385	0.025996
R1L1R2 V2L2(FACS3)	FACS3	18	N	Y	Y	7869.27	4128.62	0.976513	1.65518	5.2026	0.020063
R1L1R2 V2L2(FACS3)	FACS3	19	N	Y	Y	7668.53	4256.15	0.985072	1.63845	4.42352	0.064968
R1L1R2 V2L2(FACS3)	FACS3	20	N	Y	Y	7332.07	3998.02	0.962367	1.66641	5.21868	0.016622
Parental colonies		21	3631	Y	Y	12548.3	36963.8	0.954593	1.62987	5.34162	0.015286
Parental colonies		22	676	Y	Y	10215.8	21115.3	1.00072	1.66736	5.16782	0.019449
Parental colonies		23	2387	Y	Y	10625.2	25953.4	0.905406	1.74546	4.58881	0.068265
Parental colonies		24	2700	Y	Y	13701.7	32569.8	0.87796	1.71531	5.24838	0.019619
Parental colonies		25	3651	Y	Y	14381.2	34898.1	0.997713	1.55263	5.28626	0.022682
Parental colonies		26	2773	Y	Y	11274.8	26495.1	0.937521	1.67067	5.29187	0.016886
Parental colonies		27	3689	Y	Y	16854.3	51376.8	0.982225	1.71295	5.11763	0.017856
Parental colonies		28	237	Y	Y	12441	28296.1	0.934032	1.57433	4.42978	0.076171
Parental colonies		29	3362	Y	Y	10783.3	27420.1	1.02424	1.59037	4.47906	0.078116
Parental colonies		30	N	Y	Y	7033	8633.78	1.02396	1.65185	4.48191	0.083367
Parental colonies		31	85/582*	Y	Y	13545.7	33527.5	0.777843	1.71246	5.14597	0.026153
Parental colonies		32	3762/2098/1562*	Y	Y	16765.6	37760.2	1.00379	1.72649	4.99378	0.035144
Parental colonies		33	338500	Y	Y	17048.3	34102.3	0.965601	1.62028	4.94573	0.023112
Parental colonies		34	558100	Y	Y	10316.9	22123.8	1.01263	1.59067	5.17444	0.037522
RLR1L1(FACS2)	FACS2	35	4445/441*	Y	Y	14227.9	26769.2	0.991275	1.52094	5.06672	0.044947
RLR1L1(FACS2)	FACS2	36	N	Y	Y	7300.86	3588.29	1.00545	1.67163	4.86855	0.032194
RLR1L1(FACS2)	FACS2	37	1852/2192/3410*	Y	Y	13982	35632.8	0.945417	1.70655	4.7511	0.030256
RLR1L1(FACS2)	FACS2	38	448/2192*	Y	Y	11331.2	19340.4	0.988577	1.64609	4.70185	0.036892
RLR1L1(FACS2)	FACS2	39	N	Y	Y	7732.05	4158.88	0.942285	1.66739	5.10827	0.021721
RLR1L1(FACS2)	FACS2	40	449	Y	Y	9523.16	27168.9	0.928917	1.70101	5.0354	0.105416
RLR1L1(FACS2)	FACS2	41	2192	Y	Y	10449.6	18419.7	0.988375	1.54766	4.2966	0.109988
RLR1L1(FACS2)	FACS2	42	1119	Y	Y	12399.6	25613	0.992101	1.65012	4.29954	0.097774
RLR1L1(FACS2)	FACS2	43	2192	Y	Y	10156.9	18483.4	1.00974	1.59151	4.78232	0.055277
RLR1L1(FACS2)	FACS2	44	441	Y	Y	12016.5	26210.2	0.990185	1.6337	4.58818	0.058514
RLR1L1(FACS2)	FACS2	45	738/366*	Y	Y	16156.3	28938.1	0.945108	1.63161	4.5014	0.087341
RLR1L1(FACS2)	FACS2	46	4445/2887*	Y	Y	13794.5	28109.5	1.00806	1.54544	4.42865	0.100628
RLR1L1(FACS2)	FACS2	47	4445	Y						4.52282	0.094578
RLR1L1(FACS2)	FACS2	48	N	Y						4.8275	0.084826
R1L1R2L2(FACS3)	FACS3	49	N	Y	Y	13036.7	4386.81	0.902393	1.58597	4.58617	0.077472
R1L1R2 V2L2-3 ( FACS4)	FACS4	50	N	Y	Y	13172.9	4534.47	0.929415	1.56012	4.50574	0.081346
R1L1R2L2(FACS3)	FACS3	51	N	Y	Y	8995.12	3760.97	0.942858	1.58618	4.54267	0.069835
R1L1R2 V2L2-1(FACS 4)	FACS 4	52	N	Y	Y	12307.9	5232.34	0.92688	1.47724	4.55455	0.088238
R1L1R2 V2L2-1(FACS 4)	FACS 4	53	N	Y	Y	9651.91	3969.09	0.918337	1.41482	4.56466	0.092762
R1L1R2 V2L2-1(FACS 4)	FACS 4	54	N	Y	Y	9443.6	4052.99	0.909491	1.47608	4.87837	0.081969
R1L1R2 V2L2-3 ( FACS4)	FACS4	55	N	Y	Y	9560.25	3941.75	0.86813	1.44142	4.90041	0.087685
R1L1R2 V2L2-1(FACS 4)	FACS 4	56	N	Y	Y	16080.8	5654.42	0.783344	1.4497	4.374	0.061757
R1L1R2 V2L2-1(FACS 4)	FACS 4	57	3944	Y	Y	9411.02	3634.31	0.921095	1.55513	4.51381	0.068353
R1L1R2L2(FACS3)	FACS3	58	N	Y	Y	9252.27	3631.36	0.946836	1.63096	4.3586	0.068937
RLR1V 1L1-2(FACS4)	FACS4	59	N	Y	Y	9673.56	4302.04	0.925019	1.35282	4.55163	0.061398
RLR1V 1L1-2(FACS4)	FACS4	60	N	Y	Y	9512.12	3662.91	0.940679	1.6053	4.48432	0.053765
RLR1V 1L1-3(FACS4)	FACS4	61	N	Y	Y	7734.99	3249	0.931178	1.5107	4.4572	0.059964
RLR1V 1L1-3(FACS4)	FACS4	62	N	Y	Y	13671.6	4309.14	0.814924	1.00475	4.7689	0.101086
RLR1V 1L1-3(FACS4)	FACS4	63	N	Y	Y	8404.44	3292.31	0.889623	1.52639	4.44665	0.112143
RLR1V 1L1-2(FACS4)	FACS4	64	N	Y	Y	9713.75	3631.43	0.862464	1.62564	4.85281	0.07077
RL(FACS1)	FACS1	65	2656	Y	Y	14291	16908.9	0.798909	1.34786	4.33634	0.099773
RH(FACS1)	FACS1	66	3805	Y	Y	13606.6	30298.9	0.978065	1.60223	4.4732	0.080198
RL(FACS1)	FACS1	67	127	Y						4.65185	0.106296
RL(FACS1)	FACS1	68	N	Y						4.3927	0.098085
RL(FACS1)	FACS1	69	458	Y	Y	12273	22898.4	0.919727	1.44949	4.82035	0.081768
RM(FACS1)	FACS1	70	3188	Y	Y	12664.1	27698	0.964863	1.66235	4.35886	0.113465
RH(FACS1)	FACS1	71	3807	Y	Y	16579.3	47423.4	0.961602	1.54615	4.62747	0.053232
RL(FACS1)	FACS1	72	449	Y	Y	12539.6	33156	0.816871	1.68246	5.2026	0.020063
RL(FACS1)	FACS1	73	4082/2203*	Y	Y	21038.9	46127.1	0.917247	1.68056	5.34162	0.015286
RM(FACS1)	FACS1	74	1419	Y	Y	14054.9	16030.5	0.764397	1.12866	5.13714	0.017145
RM(FACS1)	FACS1	75	3184	Y	Y	15444	30619.2	0.908557	1.6472	5.23579	0.019746
RM(FACS1)	FACS1	76	3806	Y	Y	10262.9	21575.6	0.899267	1.65381	5.27947	0.02152
RLR1M1 (FACS2)	FACS2	77	1216	Y	Y	11325.7	18956.5	0.909682	1.67589	5.00035	0.023922
RLR1M1 (FACS2)	FACS2	78	3758	Y	Y	16479.8	42184.1	0.881926	1.72257	5.0439	0.036952
RLR1H1(FACS2)	FACS2	79	3758	Y	Y	16826.2	43777.6	0.846288	1.73801	5.25759	0.027417
RLR1H1(FACS2)	FACS2	80	4086	Y	Y	19213.5	47346.7	0.834764	1.64017	5.40207	0.019444
RLR1M1 (FACS2)	FACS2	81	2887	Y	Y	16082.5	31821.9	0.906595	1.63101	4.86051	0.046982
RLR1M1 (FACS2)	FACS2	82	441/1003*	Y	Y	15191.7	23141.5	0.909223	1.50516	4.90475	0.033177
RLR1H1(FACS2)	FACS2	83	3758	Y	Y	19541.9	42567	0.929637	1.72805	5.10761	0.031235
RLR1M1 (FACS2)	FACS2	84	3189/17/738*	Y	Y	15029.5	24894.1	0.977991	1.65714	5.2183	0.021749
RLR1M1 (FACS2)	FACS2	85	3410	Y	Y	15091	23440.9	0.937841	1.69957	5.13531	0.020759
RLR1M1 (FACS2)	FACS2	86	4445	Y	Y	16633.6	23857.6	0.911906	1.50371	5.19066	0.023768
RLR1H1(FACS2)	FACS2	87	3758	Y	Y	18401.2	44965.9	0.883006	1.74364	5.05008	0.057171
RLR1M1 (FACS2)	FACS2	88	3758	Y	Y	17204.7	49013.1	0.86383	1.71702	4.9714	0.048939
RLR1M1 (FACS2)	FACS2	89	4445	Y	Y	16145.4	23190.4	0.874457	1.50996	4.79538	0.043996
RLR1H1(FACS2)	FACS2	90	3758	Y	Y	18938.3	46532.5	0.961551	1.66667	4.72771	0.094709
RHR1M1-1(FACS2)	FACS2	91	4086	Y	Y	22574.5	45997.5	0.959459	1.68177	5.44498	0.014101
RHR1H1-1(FACS2)	FACS2	92	3758	Y	Y	19472.2	45735.7	0.953571	1.73581	5.40016	0.016705
RHR1M1-1(FACS2)	FACS2	93	3758	Y	Y	17383.2	46065	0.91827	1.73138	5.35213	0.017209
RHR1M1-1(FACS2)	FACS2	94	4086	Y	Y	18821.5	43296.7	0.914798	1.75803	5.37173	0.016815
RHR1H1-1(FACS2)	FACS2	95	N ( We did not sequence)	Y						5.35849	0.015211
RHR1H1-1(FACS2)	FACS2	96	N ( We did not sequence)	Y						5.33452	0.015752
